# Supplementary material for: Phylogenetic estimation of the viral fitness landscape of HIV-1 set-point viral load
Source: Virus Evol. 2022 Mar 16;8(1):veac022. doi: 10.1093/ve/veac022 (PMC8986633; doi:10.1093/ve/veac022)
Supplement: veac022_Supp [file veac022_supp.zip]

Archive with 3 entries (3 files):
- Supplementary Figures.pdf
- Supplementary File 1.pdf
- Supplementary File 2.pdf
